# Supplementary material for: Relationship between Urban Green Spaces and Cancer: A Scoping Review
Source: Int J Environ Res Public Health. 2021 Feb 11;18(4):1751. doi: 10.3390/ijerph18041751 (PMC7916941; doi:10.3390/ijerph18041751)
Supplement: Supplementary file 1 [file ijerph-18-01751-s001.zip]

Archive with 1 entries (1 files):
- ijerph-1087774-supplementary.xlsx
