# Supplementary material for: Relationship between Urban Green Spaces and Cancer: A Scoping Review
Source: Int J Environ Res Public Health. 2021 Feb 11;18(4):1751. doi: 10.3390/ijerph18041751 (PMC7916941; doi:10.3390/ijerph18041751)
Supplement: Supplementary file 1 [file ijerph-18-01751-s001.zip › ijerph-1087774-supplementary.xlsx]

## Sheet: Data Extraction_2020 (update)
Date selection	Cross checked	Title	Authors	Year of publication	Journal	Last assessed date	DOI (web links)	Type of reserach (Primary/Secondary)	Objective	Study design	Target population	size	Classification public concerned	Gender	age	Country Location	Study period	Scope/scale	Green spaces type	Measurements of green space	Unit of analysis -green space coverage	Control group (if there is) details	How it affects cancer (contributing factor)	Greening interventions on health outcome? +/-	If +, objective and settings	Type of relationship between exposure and effect (direct/indirect)	Outcome measures	Cancer outcomes	Direction of exposure (Risk or protective factor)	Types of cancer	Controlling factors		Results of risk or protection on	Analysis	Quantitive	Other links/relations	Limitations	Further suggestions	Evaluation (++,+,-) (https://casp-uk.net/casp-tools-checklists/)	Comments	Tools used to assess quality
2018-05-01	JPR	Neighbourhood green space and the odds of having skin cancer: multilevel evidence of survey data from 267 072 Australians	Thomas Astell-Burt, Xiaoqi Feng, Gregory S Kolt	2014	Journal of Epidemiology and Community Health	43597	10.1136/jech-2013-203043	primary	whether people who lived in neighbourhoods containing lots of green space were likely to spend more time outdoors and, subsequently, were more likely to report a case of skin cancer.	Cross-sectional	Residents of New South Wales, randomly sampled from the Medicare Australia database	267 000	Adult and over 65	NA	45 years of age and older.	Australia	2006-2009	City	Public green spaces near residential area	based on parkland Meshblocks extracted from the Australian Bureau of Statistics (ABS) Meshblock 2006 classification,	The percentage of green space located within a 1 km catchment area around the residence of each participant	NA	UV radiation from sun exposure	NA	NA	Direct	Reported numbers of melanoma and/or non-melanoma skin cancer, History of medically diagnosed skin cancer	The prevalence of melanoma and non-melanoma skin cancer	Risk (higher risk of cancer with green space)	melanoma and/or non-melanoma skin cancer	age, gender, self-reported differences in susceptibility that are related to skin colour and tanning, behaviour, cultural heritage and socioeconomic background (details in the comment)	R+	"R+" (higher risk of cancer with green space)	descriptive statitics and a multilevel logit regression were used	a positive association between green space and skin cancer (p<0.001)	likely to vary to some degree by geographical context.	Self-reported variables, no specification on the type of outdoor environments	Longitudinal studies to investigate the mediating role of other possible variables such as indoor versus outdoor occupations and duration of residence within a neighbourhood.	(+)		Appraisal tool for Cross-Sectional Studies (AXIS)
2018-05-01	JPR	"Associations between Green Space and Health in English Cities: An Ecological, Cross-Sectional Study"	Honor Bixby, Susan Hodgson, Léa Fortunato, Anna Hansell, Daniela Fecht	2015	PLOS one	43598	10.1371/journal.pone.0119495	primary	"To assess 1) the association between green space with physiological and psychological health, and 2) whether these associations between health and green space are transferable to a larger scale, with English cities as the unit of analysis."	Cross-sectional	50 cities in England with a summed population of >100,000 according to the Office for National Statistics (ONS) except London. (approximately 11 million people)	149,369 deaths (94,368 for males and 55,001 for females)	Teenager, adult	Both Sexes	aged 15–64	England	1st Jan 2002-31st Dec 2009	approximately 22% of the population of England	Green spaces of the 50 largest cities in England	satellite-based land cover	proportion of city area covered by ‘green’ land as classified in the Land Cover Map 2007	NA	NA	NA	NA	Direct	1) all registered deaths from all and specific causes between 1st Jan 2002 and 31st Dec 2009, 2) Specific causes of death by CVD, lung cancer(as a ‘control’ health outcome) and suicide	observed number of deaths from lung cancer	risk of death from all causes	Lung cancer	"Adjustment for age, income deprivation and air pollution. Income deprivation and air pollution as potential confounders"	NA	"NA": no directional effect was detected in this study	univariate and multivariate Poisson regression analyses	1) At the city level the risk of death from all causes and a priori selected causes, did not significantly differ between the greenest and least green cities. The association is not observed at the city level	adjustement	Not able to consider the impact of green space type or green space quality	To consider the green space measure used, in particular how local green space exposure is defined	(+)		Appraisal tool for Cross-Sectional Studies (AXIS)
2018-05-02	JP	Exposure to Greenness and Mortality in a Nationwide Prospective Cohort Study of Women	Peter James, Jaime E. Hart, Rachel F. Banay and Francine Laden	2016	volume 124, number 9, Environmental Health Perspectives	43642	http://dx.doi.org/10.1289/ehp.1510363.	primary	to examine the prospective association between residential greenness and mortality.	Carcinogenic risk	Female registered nurses in The Nurses’ Health Study in from 11 states in US from 2000-2008	108,630 women and observed 8,604 deaths between 2000 and 2008	Adult and over 65	Women	NA	US	2000-2008	Nationwide	Vegetation around each participant’s home address	satellite image–based vegetation index	The Normalized Difference Vegetation Index (NDVI)	NA	reduces air pollution exposure, increases physical activity, increase social engagement, and improve mental health	NA	NA	Direct	Death from cancer	cancer-specific mortality in the Nurses’ Health Study	Protection (13% lower rate of cancer mortality)	Non-specific	Age, race/ethnicity, smoking, and individual- and area-level socioeconomic status. (Details in the comment), weight, overweight, region, urbanicity, change of adress, physical activity, air pollution, social engagement, mental health	P+	"P+" decrease 13% lower rate of cancer mortality in greenest area	time-varying Cox proportional hazards models	"Those living in the highest quintile of cumulative average greenness in the 250-m area around their home had a 13% lower rate of mortality than those in the lowest quintile. Results were consistent for the 1,250-m radius. "	adjustement	1) NDVI does not measure the quality of greenness. 2) limited power to assess variation by region and by urban/rural differences 3 > 90% were White non- Hispanic, and all were female nurses.		(++)	Cohort study over 8 years of follow-up	CASP Cohort study checklist
2018-05-03	JPR	Green cities and health: a question of scale?	Elizabeth A Richardson, Richard Mitchell, Terry Hartig, Sjerp de Vries, Thomas Astell-Burt, Howard Frumkin	2012	Journal of Epidemiology and Community Health	43598	10.1136/jech.2011.137240	primary	To examine the relationship between city-level ‘greenness and with cause-specific mortality rates.	Cross-sectional	the largest cities in the contiguous USA (n=49)	16% of the US population (43 million)	No limitation reported	Both Sexes	NA	US	2004	Nationwide	green space coverage in each city	satellite imagery green space coverage from National Land Cover Database for 2001	Proportion of land coverage using Census tracts (spatial units with an average population of about 3900 people and an average area of 10 km2).	NA	For lung cancer, it is not expected to be related to green space but that would show association with other potential confounders	NA	NA	Direct	age-standardised rates of mortality for the year 2004 of Four leading causes of death: heart disease, diabetes, lung cancer and motor vehicle fatalities, as well as total (all-cause) mortality.	Lung cancer motality	risk of death from all causes	Lung cancer	Socioeco- nomic characteristics of cities (median household income, per cent non-Hispanic white population) average concentrations of the air pollutant PM10, proportion of households without an automobile, and the Sprawl Index (concentration of housing and population, integration of homes with activities of daily life, the presence of economic and social centres and the connectedness of street ne…	NA	"NA" (no significant independent relationships between city greenness and cancer-specific mortality.)	Linear regression model	Positive relationship between green space and all-cause mortality (significant after exclusion of outliers) Each percentage point increase in city greenness was associated with an additional 6.1 male and 3.5 female deaths per 100 000 population from all causes.	adjustement	lacked specification of the type of space and the nature of the contact between it and the user population, 2) 3-5 year timeline gap between mortality data and independent variables		(+)		Appraisal tool for Cross-Sectional Studies (AXIS)
2018-05-04	JPR	Residential green spaces and mortality: A systematic review	Mireia Gascon, Margarita Triguero-Mas, David Martínez, Payam Dadvand, David Rojas-Rueda, Antoni Plasència, Mark J. Nieuwenhuijsen	2015	Environment International	43646	http://dx.doi.org/10.1016/j.envint.2015.10.013	Secondary	to review the evidence of an association between residential natural outdoor environments, particularly green and blue spaces (e.g. lakes, rivers, beaches, etc.), and mortality in adults	Systematic review and meta-analysis	The study populations size was ranging from 1645 up to more than 43 million individuals.	12 articles	No limitation reported	NA	All ages	Studies were conducted in Europe, mainly in the United Kingdom (N = 4). The rest of the studies were conducted in North America (N=6) and one in Oceania (N=1).	2014	NA	green or blue space exposure was assigned based on location of residence	use of a satellite system, land cover maps, or an assessment by trained auditors using a consistent tool	By land-cover maps and Normalized Difference Vegetation Index (NDVI)	NA	NA	NA	NA	Indirect	Regarding specific causes of death, 1) Cardiovascular disease (CVD) mortality - eight studies, 2) Lung cancer mortality - four studies, 3) respiratory disease mortality - two studies, 4) intentional self-harm, diabetes, and motor vehicle fatality mortality - all in one study	Lung cancer motality	Risk of mortality	Lung cancer	indicators of socio-economic status, smoking, air pollution.	NA	"NA": none of the studies found associations between residential greenness and lung cancer mortality	Meta -analysis	no association of residential greenness on lung cancer mortality are observed	studies included in the present review that did adjust for air pollution still found beneficial effects of green spaces	Heterogeneity in exposure assessment, no studies on blue spaces	to confirm the results of the current meta-analysis in different locations with different climate, urban and socio-economic characteristics	(++)		CASP Systematic review study checklist
2018-05-05	JPR	Exposure assessment and risk characterization from trace elements following soil ingestion by children exposed to playgrounds, parks and picnic areas	Mert Guney, Gerald J. Zagury, Nurten Dogan, Turgut T. Onay	2010	Journal of Hazardous Materials	43599	10.1016/j.jhazmat.2010.06.082	primary	assess the risk between soil contamination and children health	Cross-sectional	sample of 24 sites in the city of Istanbul	10 million	Children	NA	children 2–6 years old	Turkey	2010	City	Seventeen playgrounds (10 with treated wood, 4 with metal and 3 with plastic structures), 4 parks and 3 picnic areas (all having treated wood structures) were selected for the study	Places located within 10m from the main arterials or secondary streets, being under a potentially high impact of traffic activity.	surface soil samples manually collected from 24 sites	NA	Arsenic uptake when playing in soils from playgrounds, parks or picnic areas	NA	NA	Indirect	Soil metal concentrations, Exposure frequency, Chemical daily intake, Hazard index, Carcinogenic risk from As contaminated soil via ingestion,	probabilistic carcinogenic risk for As uptake	Risk from ingesting contaminated soils by children	Non-specific	NO	R+	"+R" Risk (carcinogenic risk from As-contaminated soil ingestion is high (>1 × 10−6 ) for soil pica behaviour scenario)	Risk ratio with dose adjustement	1) although the majority of the polluted sites were playgrounds, there is not enough data to conclude that the type of site affects pollution characteristics of the soils. 2) an exposure frequency of 100dyear−1 for picnic areas (assuming access for 2 d wk−1 , 50 wk year−1) revealed a car- cinogenic risk of 9.10 × 10−6 3) Probabilistic carcinogenic risk from As-contaminated soil via ingestion has …		Exposure frequency had a limited effect on risk values.		(+)		Appraisal tool for Cross-Sectional Studies (AXIS)
2018-05-06	JPR	Occurrence of selected trace metals and their oral bioaccessibility in urban soils of kindergartens and parks in Bratislava (Slovak Republic) as evaluated by simple in vitro digestion procedure	Edgar Hiller, Martin Mihaljevičb, Lenka Filovác, Lucia Lachkáa, Ľubomír Jurkoviča, Tatsiana Kulikovaa, Katarína Fajčíkovád, Mária Šimurkováa, Veronika Tatarkováe	2017	Ecotoxicology and Environmental Safety	43599	http://dx.doi.org/10.1016/j.ecoenv.2017.06.040	primary	to assess the non-carcinogenic and carcinogenic health risk to children from the exposure to metals in urban soils.	Cross-sectional	Bratislava (city	466000	Children	NA	1–6 years old?	Slovak Republic	NA	City	Playgrounds in Public kindergartens and urban parks soils	not reported	Soil samples from 78 sites	NA	soil ingestion, inhalation of fine soil particles and dermal contact with soil	NA	NA	Indirect	gastric bioaccessible fractions of selected metals in soils of different cities/countries, bioaccessible fractions of metals in playground soils, hazard index and cancer risk values,	calculated non-carcinogenic and carcinogenic health risks	Risk	Non-specific	NO	NA	"NA" (no health risk )	correlation coefficients and principal component analysis.	1) The calculated carcinogenic health risk to children was far below the threshold value of 1×10−5, 2) lead through the soil ingestion pathway had the highest contribution to the total carcinogenic risk, accounting for 77.1% of the Risktotal values 3) the presence of metals in urban soils represented no health risk to children according to the calculation of HI and Risk values		the calculated non-carcinogenic and carcinogenic health risks to children can be underestimated		(+)		Appraisal tool for Cross-Sectional Studies (AXIS)
2018-05-07	JPR	Polycyclic Aromatic Hydrocarbons (PAHs) in Exposed-Lawn Soils from 28 Urban Parks in the Megacity Guangzhou: Occurrence, Sources, and Human Health Implications	Chang-Liang Ke, Yang-Guang Gu, Qi Liu	2017	Environmental Contamination and Toxicology	43599	10.1007/s00244-017-0397-6	primary	to assess the health risks posed by PAHs present within the soils.	Cross-sectional	Guangzhou (city)	population of more than 10 million	Children and Adult	NA	NA	China	2014	CIty	Public parks and playgrounds	not reported	Soil samples from 28 public parks	NA	oral ingestion, dermal absorption, and particulate inhalation of PAH in exposed soils	NA	NA	Indirect	PAH concentrations detected in urban park soils, Incremental lifetime cancer risk (ILCR)	Total cancer risk (TCR)	Risk	Non-specific	Age (children and adults)	R+	"R+"	Principal component analysis.	TCR values for chil- dren and adults exceeded 1 * 10 to the power -4 in 22 parks (accounting for 78.57% total parks) and in all parks respectively, indicating a potentially high risk				(+)		Appraisal tool for Cross-Sectional Studies (AXIS)
2018-05-08	JPR	Neighborhood influences on recreational physical activity and survival after breast cancer	Theresa H. M. Keegan, Salma Shariff-Marco, Meera Sangaramoorthy, Jocelyn Koo, Andrew Hertz, Clayton W. Schupp, Juan Yang. Esther M. John, Scarlett L. Gomez	2014	Cancer Causes Control	43600	10.1007/s10552-014-0431-1	primary	The influence of the social and built environment on physical activity and survival among breast cancer patients.	Cohort	women diagnosed with breast cancer from two population-based studies conducted in the San Francisco Bay Area, and the Northern California site of the Breast Cancer Family Registry (NC-BCFR)	4345	Adult and over 65	women	35–79 years, 18–64 years	US	1995–2008, follow-up through 2009.	City	Parks included beaches, recreation areas, and parks	geocodage within a 1,600-m linear distance of residential address	Land coverage estimated by census block group level.	? women who resided in the high SES neighbourhoods with more than 3 parks	associations of social and built environment with recent recreational physical activity	NA	NA	Indirect	overall and breast cancer-specific survival	Survival after diagnosis of breast cancer	Association	Breast cancer	Personal factors (marital status, education, history of benign breast disease, years since last full-term pregnancy, pre-diagnosis oral contraceptive use, pre-diagnosis menopausal hormone therapy use, pre-diagnosis alcohol intake, pre-diagnosis BMI), tumor characteristics, and treatment	R+	"R+" Risk (better breast can- cer-specific survival was associated with a lack of parks)	Cox proportional hazards regression and Logistic models also included potential confounding.	residing in neighborhoods of lower SES, which are more densely populated, or with more parks may be associated with poorer survival. women residing in neighborhoods without parks had better survival, but this association was limited to women living in high-SES neighborhoods.		1) the quality, safety, and type of park are not measured. 2) self-reported, pre- diagnosis recreational physical activity rather than physical activity after diagnosis	Additional research into the specific attributes of parks and other, unmeasured neighborhood factors associ- ated with the number of parks is needed	(+)		CASP Cohort study checklist
2018-05-09	JPR	Parkinson’s disease among gardeners exposed to pesticides – a Danish cohort study	Line Kenborg, Christina Funch Lassen, Flemming Lander, Jørgen H Olsen,	2012	Scandinavian Journal of Work, Environment & Health	43600	10.5271/sjweh.3176	primary	To examine the risk for Parkinson’s disease in a cohort of Danish gardeners exposed to pesticides.	Cohort	professional male gardeners of the Danish Union of Gardeners	3124	Adult	men	≥35 years	Danmark	1977-2008	Nationwide	greenhouses, nursery gardens, or public parks, gardens and cemeteries	Workers in gardens	No	NA	1) directly exposed to pesticides, 2) indirectly exposed by skin contact with newly sprayed plants or by inhalation when working in newly sprayed areas 3) as proxies for smoking among gardeners.	NA	NA	Indirect	1) the incidences of cancers of the lung, larynx and urinary bladder among the gardeners 2) age- and calendar-period-specific incidence rates of those cancers in the general male population 3) Standardized hospitalization rate ratios (SHR) for Parkinson’s disease 4) Standardized incidence rate ratios (SIR) for cancers of the lung, larynx, and urinary bladder	Diagnoses of smoking-related cancers from national registers	Association	Lung, larynx and bladder		NA	"NA"	incidence rate ratios	the risk for lung cancer did not differ from that of the general population. the risk for urinary bladder and larynx cancer was slightly decreased, indicating neutral or slightly reduced smoking frequencies among gardeners		did not have individual information on exposure to pesticides or smoking habits.		(++)	Occupational cohort study	CASP Cohort study checklist
2018-05-11	JPR	Spiritual Care of Cancer Patients by Integrated Medicine in Urban Green Space: A Pilot Study	Maiko Nakau, Jiro Imanishi, Junichi Imanishi, Satoko Watanabe, Ayumi Imanishi, Takeshi Baba, Kei Hirai, Toshinori Ito, Wataru Chiba, and Yukihiro Morimoto,	2013	EXPLORE	43600	http://dx.doi.org/10.1016/j.explore.2012.12.002	primary	to examine effects of forest therapy conducted in a green environment on emotional and spiritual well-being of cancer patients	Quasi experimental	Patients with breast or lung cancer, city dwellers who lacked access to green environments in their normal life	22	Adult and over 65	NA	58.1 (±10.8) years	Japan	2007 - 2008	City Hospital	the Japan World Exposition '70 Commemorative Park (Suita, Osaka Pref, Japan)	Not reported	The area is 2.6 km2 and has various environments such as forests, lawns, streams and gardens.	No	NA	Yes	NA	Indirect	1) Changes in the Spirituality Assessed by FACIT-Sp (Functional Assess- ment of Chronic Illness Therapy-Spiritual Well-Being Scale) 2) Changes in Health-Related QoL, Assessed by SF-36 (Short-Form 36 Health Survey Questionnaire), and the Cancer-Related Fatigue, Assessed by CFS (Cancer Fatigue Scale), 3) Changes in the Mood State, Assessed by POMS-SF (Profile of Mood States, short form), the State …	NA	Protection (may contribute to the emotional and spiritual well- being of cancer patients)	Non-specific	NA	P+	"P+":Protection (may contribute to the emotional and spiritual well- being of cancer patients)	compared data before and after the intervention using the paired t-test.	significant improvements in functional well-being (GF) and spiritual well-being				(-)	Sample size too small, pilot study	Quasi experimental tool (JBI)
2018-05-12	JPR	The association between green space and cause-specific mortality in urban New Zealand: an ecological analysis of green space utility	Elizabeth Richardson, Jamie Pearce, Richard Mitchell, Peter Day and Simon Kingham	2010	BMC public health	43601	http://www.biomedcentral.com/1471-2458/10/240	primary	To find out the mechanism(s) by which green space availability may influence mortality outcomes, by contrasting health associations for different types of green space	Cohort	Population living in Census Area Unit (small urban areas	1546405	Teenager, adult	NA	adults under 65	New Zealand	1996-2005	Nationwide	natural areas (e.g., parks, beaches, and fields) but excluded aquatic areas (e.g., lakes and the sea)	By using geographical information system (GIS), Usable green space was defined as 'urban parkland/open space', 'beaches', and any non-com mercial forestry ('indigenous forest', 'deciduous hard- woods', or 'other exotic forest') that was either adjacent to other usable green space or was within 10 m of a road (i.e., accessible). Non-usable green space was defined as all other natural areas, includ…	Census Area Units	Exposure to different level of green space	NA	No	NA	Direct	Individual-level mortality data	Lung cancer motality	Association	Lung cancer	SE status (income, employment, communication, support, transport, qualifications, living space and home ownership) Smoking, Air pollution, population density (persons per hectare)	NA	"NA" (no evidence that either total or usable green space availability was related to lung cancer mortality)	negative binomial regression models with variable adjustements	Elevated Incidence rate ratios (IRRs) were found for the relationship between total green space and lung cancer mortality, but wide confidence intervals rendered the findings non- significant.	Air pollution Smoking behavior	retrospective cohort	Investigation of the national variations	(+)		Appraisal tool for Cross-Sectional Studies (AXIS)
2018-05-13	JPR	Gender differences in relationships between urban green space and health in the United Kingdom	Elizabeth A. Richardson, Richard Mitchell	2010	Social Science & Medicine	43601	10.1016/j.socscimed.2010.04.015	primary	1) to develop a UK-wide small area measure of green space coverage; 2) to use it to examine the associations between health and green space coverage; and 3) to determine if there are gender differences in these associations.	Cross-sectional	Population living in urban settings defined by 6432 Census Area Statistics (small urban areas)	2.9 million of people	Teenager, adult	Both Sexes	16-64 years	UK	unclear	Nationwide	Green spaces ranged from transport verges and neighbourhood greens, to parks, playing fields and woodlands.	all green spaces larger than 5 m2 (excluding domestic gardens) for each ward in the UK, measured by CORINE (UK-wide coverage but only sensitive to larger spaces) and GLUD (more sensitive to total green space regardless of space size, but only English coverage)	Census Area Statistics (CAS) wards	NA	NA	No	NA	Direct	Three prevalent health outcomes whose aetiology could be plausibly associated with green space availability: 1) cardiovascular disease mortality, 2) respiratory disease mortality, 3) self-reported ill health	Lung cancer mortality	Association	Lung cancer	Socioeconomic deprivation (the proportion of the population of an area experiencing income deprivation), Particulate matter with a diameter <10 mm (PM10) for the effects of air pollution, Smoking	NA	"NA "for male (No protective associations were observed between green space and lung cancer mortality) "+Risk" for female (increased rates for females)	negative binomial regression models	Male lung cancer mortality was not significantly associated with urban green space. For women, significantly elevated Lung cancer mortality rates were observed at intermediate levels of urban green space. But it became non- significant on adjustment for smoking	smoking behavior for female	Green space coverage is not necessarily equivalent to accessibility or actual use by residents.		(+)		Appraisal tool for Cross-Sectional Studies (AXIS)
2018-05-14	JPR	Residential greenness and risk of prostate cancer: A case-control study in Montreal, Canada	Claire Demoury, Benoît Thierry, Hugues Richard, Brittany Sigler, Yan Kestens, Marie-Elise Parent	2017	Environment International	43601	http://dx.doi.org/10.1016/j.envint.2016.10.024	primary	To assess whether residential greenness was associated with PCa incidence at the time of diagnosis or recruitment, as well as about a decade earlier to take into account a potential latency period	Case–control	Newly diagnosed cases with primary Prostate Ca from The Prostate Cancer & Environment Study in Montreal, Canada	3927 (1933 cases, 1994 controls)	adult and over 65	men	<76 years	Canada	2005–2009	State	Greenness measured within home buffers of 150 m, 300 m, 500 m and 1000 m	Satellite images covering the Montreal region	the normalized difference vegetation index (NDVI) around the home	1994 controls, men recently screened for prostate cancer (by PSA and/or digital rectal examination (DRE)) within the 2 years preceding the index date	Increased physical activity, lower odds of being overweight or obese, and lower expo- sure to air pollution may influence Prostate Ca risk	No	NA	Direct	Increase of the NDVIa at the time of diagnosis/recruitment	Prostate cancer risk	Protective (Men living in greener areas had lower risks of prostate cancer)	Prostate cancer	age, individual characteristics (age, ancestry, first-degree family history of PCa, education, reported family income, marital status, smoking, alcohol consumption, dietary habits, and a history of diabetes ), individual and ecological characteristics (neighborhood material and social deprivation), body mass index (BMI), physical activity and Exposure to nitrogen dioxide (N02)	P+	"P+": protective (Men living in greener areas had lower risks of prostate cancer)	logistic regression models	Decreased risks of PCa among men living in areas with higher levels of greenness	limited impact of Physical activity and air pollution	Possible selection bias in case and control	to establish how risk of cancer interacts with local greenness	(++)		CASP Case control study checklist
2018-05-15	MP	Bioaccessibility, sources and health risk assessment of trace metals in urban park dust in Nanjing, Southeast China	Jinhua Wang, Shiwei Li, Xinyi Cui, Huiming Li, Xin Qian, Cheng Wang, Yixuan Sun	2016	Ecotoxicology and Environmental Safety	43601	http://dx.doi.org/10.1016/j.ecoenv.2016.02.020	primary	To determine the concentrations, spatial variabilities, and bioaccessibilities of As, Cd, Cr, Co, Cu, Mn, Ni, Pb, V, and Zn in urban parks dust samples and characterize the non-cancer and cancer risks through exposure to urban park dust	Cross-sectional	Nanjing in southeastern China	8.19 million	Children and Adult	NA	NA	China	2014	City	parks in the center of Nanjing	None	A total of 60 dust samples were collected in 15 parks. Each urban park dust sample was collected by sweeping roofs, corners of landscape buildings, windowsills, steps and pavements with a clean brush.	NA	direct ingestion, inhala- tion through the mouth and nose, and dermal contact of each exposure	NA	NA	Indirect	lifetime average daily doses (LADDs) of the carcinogens As, Cd, Co, Cr, and Ni were used to assess cancer risk for each exposure, hazard quotient and hazard index	Carcinogenic risk	Risk exposure of heavy metals in soil	Non-specific	Risk by age	NA	NA (carcinogenic risks posed by trace metals in urban park dust samples were found to be within acceptable ranges, so serious health impacts were unlikely to be caused)	Pearson's correlation coefficient analysis and principal components analysis	For carcinogenic effects, all Risks were within or below the acceptable threshold range (10*-6 - 10*-4) The carcinogenic risk for As was high (9.21E-06), and was followed by Cr (2.84E-07)				(+)	Inconsistent interpretation of the findings	Appraisal tool for Cross-Sectional Studies (AXIS)
2018-05-16	MP	Young park users’ attitudes and behaviour to sun protection	Trudy Hedges and Angela Scriven	2010	Global Health Promotion	43601	10.1177/1757975910383928	primary	To study the attitudes and sun protection behaviour of young adults and of the sun protection measures used by people using city parks	Qualitative	People with Caucasian skin color and age between18-28, within the two parks boundaries in London	100	Adult	both sexes	18-28	UK	2006	City	Two London parks	None	No	NA	Exposure of sunlight	NA	NA	Indirect	Knowledge on skin cancer prevention	NA	NA	Skin	Age and sex	NA	NA (not specifically mention about relationship between skin cancer and parks)	Chi square	It seems that further efforts in combating the rise in skin cancer would be best directed towards reducing the barriers to using sun protection methods, and breaking down the positive perception of tanned skin.				(+)	Smaller than targeted sample size	Appraisal tool for Cross-Sectional Studies (AXIS)
2018-05-17	MP	Health, healing and recovery: Therapeutic landscapes and the everyday lives of breast cancer survivors	Jennifer English, Kathi Wilson, Sue Keller-Olaman	2008	Social Science & Medicine	43601	10.1016/j.socscimed.2008.03.043	primary	examine the role of everyday and extraordinary landscapes in shaping the health and healing experiences of breast cancer survivors,	Qualitative	Women in the Greater Toronto Area at various stages of breast cancer recovery, 4 recently treated for cancer (i.e., within a few months prior to the interview), 7 individuals who were diagnosed and treated more than one year before the interview, 1 who have been treated after a second diagnosis, and 2 awaiting diagnosis of a possible cancer recurrence.	14	Adult and over 65	Women	n=5 (30-49 y.), n=7(50-59 y.), n=2 (>65 y.)	Canada	NA	City	parks, open fields, and street trees, views of trees from a window, potted plants, and backyard gardens.	None	No	NA	healing landscape supporting emotional healing	NA	NA	Indirect	Interviews	No cancer related outcomes - Breast cancer recovering	Protection	Breast cancer	NA	P+	"P+"	Thematic analysis	The interviews revealed the importance of everyday and extraordinary therapeutic landscapes that are created in bodies and homes, as well as the broader community and nature.				(++)		CASP Qualitative study checklist
2018-05-18	MP	Levels, Distribution, and Health Risk of Phthalate Esters in Urban Soils of Beijing, China	Xinghui Xia, Lingyan Yang, Qingwei Bu and Ruimin Liu	2011	Journal of Environmental Quality	43601	10.2134/jeq2011.0032	primary	to reveal the distribution characteristics of PAEs, including dimethyl phthalate (DMP), diethyl phthalate (DEP), DBP, DEHP, and di-n-octyl phthalate (DOP), in urban soils of Beijing, the capital of China	Cross-sectional	Residents in Beijing	NA	No limitation reported	NA	NA	China	April to May in 2008	City	Large public green space and classical garden	None	127 samples soils collected from a business area (BU), classical garden (CL), culture and educational area (CU), large public green space (LA), residential area (RE), and roadside area (RO	40 samples were collected concurrently only from the rural soils located a far distance away from the 5th Ring Road in 12 administrative regions in Beijing (Fig.	Inhalation pathway, dermal contact and direct ingestion of PAEs in the soil of green spaces	NA	NA	Indirect	Spatial distribution and content of phthalate esters (PAEs) in urban soils with six types of land use	Carcinogenic risk	Risk exposure of heavy metals in soil	Non-specific	Parts of landscape parameters and exposure factors were collected according to the condition of Beijing	NA	NA (no health risk)	Correlation analysis and CalTOX model	The sum of all PAE contents ranged from 1.9 to 3141.7 ng/g, with an average of 1139.6 ± 727.6 ng/g. Di-n-butyl phthalate (DBP) and di-(2-ethylhexyl) phthalate (DEHP) were the major contaminants in the soil samples. Total cancer risk values of PAEs were lower than the acceptable cancer risk value (10-6)				(+)		Appraisal tool for Cross-Sectional Studies (AXIS)
2019-05-01	MP	Assessment of phytotoxicity, environmental and health risks of historical urban park soils	Martin Brtnický, Va_x0019_clav Pecina, Jan Hladký, Maja Radziemska, Zuzana Koudelkova, Martin Klima_x0019_nek, Luka_x0019_s Richtera, Dana Adamcova, Jakub Elbl, Michaela Vasinova Galiova, Ludmila Bala kova, Jindrich Kynický, Vendula Smolíkova, Jakub Houska, Magdalena Daria Vaverkova	2018	Chemosphere	43609	https://doi.org/10.1016/j.chemosphere.2018.12.188	primary	to determine the content of Zn, Cd, Cu and Pb in the soil samples and the health risk associated	Cross-sectional	Population living and working in the city of Brno	more than 370 000	No limitation reported	NA	NA	Czech Republic	NA	City	Park	None	61 samples were taken from 0 to 5 cm soil depth in Park Luzanky	NA	the direct contact with heavy metals from the soil.	NA	NA	Indirect	Enrichment Factor (EF), Geoaccumulation Index (Igeo), Nemerow Pollution Index, Hazard Index (HI) and Carcinogenic Risk (CR)	Carcinogenic risk	Risk exposure of heavy metals in soil	Non-specific	NA	NA	NA (no health risk )	Hazard Index (HI) and Carcinogenic Risk (CR)	The CR levels of Pb and Cd for adults and children obtained in this study are all lower than 1x10_x0004_4, indicating that carcinogenic risk of Pb and Cd due to soil exposure can be acceptable		external environmental conditions could act as inhibitor factors		(+)		Appraisal tool for Cross-Sectional Studies (AXIS)
2018-05-01	MP	Residential proximity to green spaces and breast cancer risk: The multicase- T control study in Spain (MCC-Spain)	Cristina O'Callaghan-Gordo, Manolis Kogevinas, Marta Cirach, Gemma Castaño-Vinyals, Nuria Aragonés, Josu Delfrade, Tania Fernández-Villa, Pilar Amiano, Trinidad Dierssen-Sotos, Adonina Tardon, Rocio Capelo, Rosana Peiró-Perez, Víctor Moreno, Aina Roca-Barceló, Beatriz Perez-Gomez, Juana Vidan, Antonio José Molina, Madalen Oribe, Esther Gràcia-Lavedan, Ana Espinosa, Antònia Valentin, Mari…	2018	International Journal of Hygiene and Environmental Health	43601	https://doi.org/10.1016/j.ijheh.2018.07.014	primary	To investigate the associations between presence of urban green areas, presence of agricultural areas and surrounding greenness and risk of breast cancer, and to assess whether these associations are mediated by physical activity and/or air pollution levels	Case–control	residence in the catchment area of the participating hospitals for at least 6 months prior to diagnosis (cases) or recruitment (controls), with incident histological confirmed diagnosis of cancer. Catchment areas include Asturias, Barcelona, Cantabria, Girona, Guipuzcoa, Huelva, León, Madrid, Navarra and Valencia.	1129 breast cancer cases	Adult and over 65	Women	20 and 85 years old	Spain	2008-2013	Provinces	urban green areas	Green spaces are calculated by using geographic information systems (GIS; Geospatial Modelling Environment) and ESRI ArcMap.Around each participant's address of residence: Public green areas, gardens, zoos, parks, forests, tree canopy.	Buffers. Greeness around residential adress is measured by using the Normalized Difference Vegetation Index	1619 controls with no history of breast cancer	increased levels of physical activity, lower levels of air pollution,	NA	NA	Direct	risk of breast cancer	Breast cancer	Protection (Living close to urban green areas was a protective factor for breast cancer)	Breast cancer	age, socio-economic status at individual and at area level, education, and number of children, menopausal status, family history of breast cancer of first degree relatives, degree of urbanization, and individual socio- economic status	P+	"P+": Protection (Living close to urban green areas was a protective factor for breast cancer)		Risk of breast cancer was reduced among participants who had urban green areas within 300 m from the residence compared to those with no urban green areas.	Presence of agricultural areas and surrounding greenness were associated with increased risk of breast cancer		Mental health and stress restoration could be potential mediators	(++	minor error in a table	CASP Case control study checklist
2018-05-01	MP	Bioaccessibilities and health implications of heavy metals in exposed-lawn soils from 28 urban parks in the megacity Guangzhou inferred from an in vitro physiologically-based extraction test	Yang-Guang Gu, Yan-Peng Gao	2017	Ecotoxicology and Environmental Safety	43609	https://doi.org/10.1016/j.ecoenv.2017.11.039	primary	to evaluate the oral bioaccessibilities of common metal contaminants (Cd, Pb, Cr, Ni, Cu, Zn, Fe and Mn) in urban soils using Physiologically-based extraction test-PBET; and characterize the carcinogenic and non-carcinogenic health risks	Cross-sectional	Population in the city of Guangzhou	over 12 million	No limitation reported	NA	NA	China	NA	City	Parks	None	15 − 50 topsoil (0–5 cm) samples (depending on the area) were collected in each park and then mixed thoroughly to achieve a representative sample. 28 public parks were chosen in the central urban area of Guangzhou city	NA	ingestion, inhalation, and dermal contact.	NA	NA	Indirect	total metal concentration in urban park soils, daily metal intake, total concentrations and percentage bioaccessibility of heavy metals, carcinogenic risk (CR) and non-carcinogenic risk (hazard quotients; HQ)	Carcinogenic risk	Risk exposure of heavy metals in soil	Non-specific	NA	NA	NA (carcinogenic risks of Pb and Cr for both children and adults in all parks were lower than safe level, 1 × 10*-4)	hazard quotient and hazard index	Carcinogenic risks of Pb and Cr from soils of urban parks in Guangzhou city were acceptable.				(+)		Appraisal tool for Cross-Sectional Studies (AXIS)
2019-05-01	MP	Fractionation, Bioaccessibility, and Risk Assessment of Heavy Metals in the Soil of an Urban Recreational Area Amended with Composted Sewage Sludge	Kai Yang, Tao Zhang, Yanqiu Shao, Chao Tian, Stephen R. Cattle, Ying Zhu, and Jinjuan Song	2018	International Journal of Environmental Research and Public Health	43609	doi:10.3390/ijerph15040613	primary	assess the environmental and health risks of heavy metals from composted sewage sludge (CSS) in the soil of an urban recreational area	Cross-sectional	Shandong Academy of Sciences in Jinan	NA	Children and Adult	NA	NA	China	NA	City	Typical recreational garden	None	Soil and composted sewage sludge. 10 random subsamples collected from the 0–0.1 m surface layer	NA	hand-to-mouth activity	NA	NA	Indirect	Chronic daily intake, Hazard quotient, Carcinogenic risk	Carcinogenic risk	Risk exposure of heavy metals in soil	Non-specific	heavy metal bioaccessibility and total concentration, residual fraction, and physicochemical properties in the control and amended soil	NA	NA (the carcinogenic risk of Cr in the amended soil can be acceptable)	Hazard quotients (HQs)	The addition of composted sewage sludge (CSS) at a rate of 25% resulted in a large increase in the carcinogenic risk levels of Cr for children and adults by approximately 12 times, compared with the control. Both carcinogenic risk levels for adults and children of Cr were below the acceptable limit (=1 × 10−4)				(+)		Appraisal tool for Cross-Sectional Studies (AXIS)
2019-05-01	MP	Health risk evaluation of heavy metals in green land soils from urban parks in Urumqi, northwest China	Zhang Zhaoyong, Yang Xiaodong, Zibibula Simay & Anwar Mohammed	2017	Environmental Science and Pollution Research	43609	https://doi.org/10.1007/s11356-017-0737-0	primary	To assess the non-carcinogenic and carcinogenic risks of ten heavy metals in urban parks in Urumqi	Cross-sectional	Population in Urumqi, a city of northwest China	3.55 million	Children and Adult	NA	NA	China	2016	City	Urban parks	None	135 soil samples from 15 main parks located in Urumqi, with areas ranging from 15 to 35 km2 - soil samples were collected at a depth of 0–5 cm under the green turf	NA	contact with heavy metal soil contamination, whether through skin contact, respiration, or hand-mouth ingestion	NA	NA	Indirect	average daily exposure of hand-mouth intake/through respiration/through skin contact (mg/ (kg day), Referencedose(RfD) for non-carcinogenic metals and slope factors (SF) for carcinogens metals	Carcinogenic risk	Risk exposure of heavy metals in soil	Non-specific	Concentration of heavy metals, Exposure frequency, Exposed fixed number of year, Average exposure time,Average weight, Consumption rate of soil, Respiratory rate, Particulate emission factor, Skin adhesion degrees, Exposed skin area, Skin factor	NA	NA (these three heavy metals, Ni, Cr, and Cd, posed no potential carcinogenic risk.)	fractal dimension of particules and health risk assessment	The daily exposure amounts of the ten tested heavy metals were higher for children than adults. In the green land soil, the heavy metals Ni, Cr, and Cd had no potential carcinogenic risk. There is the largest carcinogenic risk through respiration exposure.				(+)		Appraisal tool for Cross-Sectional Studies (AXIS)
2020-04-01	MP	Levels and human health risk assessment of heavy metals in surface soil of public parks in Southern Ghana	Frimpong, Samuel Kofi; Koranteng, Samuel Senyo	2019	Environmental Monitoring and Assessment	44108	10.1007/s10661-019-7745-0	primary	Evaluate the health risks posed by the heavy metals in soils parks	Cross-sectional	Population in seven metropolitan cities in Southern Ghana (Accra,Thema, Ho, Koforidua, Kumasi, Cape Coast,Takoradi)	57.6 % of the total popula- tion of Ghana	Children and Adult	NA	NA	Ghana	September 2013 to March 2015	City	Urban parks	None	soils sample from 56 public parks selected from metropolitan areas. 16 to 30 sampling points (spaced about 15-m apart) in a grid plan format randomly selected and soil samples taken between the depths of 0 and 10 cm	NA	exposure of soil pollutants via ingestion, inha- lation, and dermal contact	NA	NA	Indirect	average daily dose for the eight heavy metals (Cd, Cr, Cu, Mn, Ni, Pb, Zn, and Hg)	Carcinogenic risk and non-carcinogenic risk for adult and children	Risk	Non-specific	NA	NA	NA	Correlation coefficient and calculation of human health cancer risk	no immediate risk to Ni and Hg on the public parks studied; however, Pb, Cd, Zn, Cu, and Cr may pose some adverse effects as they exceed their respective guideline limits in soil. Only low, insignificant, and acceptable cancer risks to heavy metals existed in public parks in Southern Ghana	There was a significant inverse correlation between soil particle size and heavy metal concentration implying finer soil particles were as- sociated with higher heavy metal concentrations			(+)		Appraisal tool for Cross-Sectional Studies (AXIS)
2020-04-01	MP	Contamination and cancer risk assessment of polycyclic aromatic hydrocarbons (PAHs) in urban dust from different land-uses in the most populated city of Iran	Mihankhah, Taraneh Saeedi, Mohsen Karbassi, Abdolreza	2020	Ecotoxicology and Environmental Safety	44108	10.1016/j.ecoenv.2019.109838	primary	Assess the health risk of Polycyclic aromatic hydrocarbons (PAHs) in urban dust of Tehran	Cross-sectional	Inhabitants in Teheran	13 million	Children and Adult	NA	NA	Iran	August 2018	City	land-use nammed as green lands (Dehghani et al., 2017)	None	16 dust samples for green land-use, each sample collected by gently sweeping an area of about 1 m2 on impervious surfaces using a plastic brush	4 types of land-uses : commercial, industrial, residential, green land	exposure to PAHs via ingestion, dermal contact and inhalation route	NA		Indirect	16 PHA's concentration in dust sample including carcinogenic PAHs i.e. BaA, Chr, BbF, BkF, BaP, DBA and IP	Carcinogenic risk	Risk of exposure	Non-specific	NA	P+	"P+"	Factor analysis, Correlation coefficient and cluster analysis Incremental Lifetime Cancer Risk (ILCR) model	Benzo[a]pyrene total potency equivalency for every individual and also for total PAHs were calculated to distinguish the carcinogenic risk of PAHs in the urban dust of Tehran. The results are illustrated in Table S3. BaP TPE for PAHs was observed to be 71.3, 19.5, 30.4 and 5.14 (ng g−1) in the commercial, residential, industrial and green lands,	The results of factor analysis revealed that vehicular emissions	NA		(+)		CASP Case control study checklist
2020-04-01	MP	Distribution, sources and health risk assessment of contaminations in water of urban park: A case study in Northeast China	Lu, Yue Xu, Jianling Wang, Hanxi Liu, Xuejun Li, Wei	2019	Environmental Geochemistry and Health	43942	10.1007/s10653-019-00293-8	primary	assess health risks of water (swiming area) exposure in urban parks	Cross-sectional	Changchun City, Jilin Province	7.5 million	Children and Adult	NA	NA	China	May 2017	City	lake in urban green spaces (blue component)	surface water of the lake	Water samples. 9 sampling sites at differents points of the lake: pond sites and swimming sites	NA	skin exposure of heavy metals and non-metallic elements contents in water	NA		Indirect	Exposure parameters of different age groups (carcinogenic and non-carcinogenic effects) ; elements toxicity parameters ((TP), Cu, Mn, Zn, Se, Pb, As, Cd and Cr(VI)); Spatial distribution of pollution factors in the study area. a, b, c, d, e, and f are the spatial distribution of Cd, Cr(VI), Mn, Pb, Se, and Zn, respectively Environ Geochem Health; Concarcinogenic risk through the skin contact path…	Carcinogenic and non-carcinogenic risk	Risk of exposure	Carcinogenic risk	Age group	NA	NA	correlation analysis, factor analysis and cluster analysis	Zn and Mn contribute the lowest non-carcino- genic risk (5.1940E-06) and the highest non- carcinogenic risk (7.9921E-04) through skin contact pathway, respectively. The total average personal risk caused by swimming in swimming area of the lake is 1.9693E-03, the rating is class VII, and the site is not suitable for human activities		correlation analysis has limitations to the identification of the contamination source as it can only show an association between two variables; the individual differences in swimming activities of the population, the exposure parameters chosen for the study are uncertain,		(+)		Appraisal tool for Cross-Sectional Studies (AXIS)
2018-05-01	MP	Polycyclic aromatic hydrocarbons in soils from Urumqi, China: distribution, source contributions, and potential health risks.	Chen M.; Huang P.; Chen L.	2013	Environmental Monitoring and Assessment	43963	DOI 10.1007/s10661-012-2973-6	primary	determine the distributions and concentrations of 16 priority PAHs in Urumqi surface soils and assess the incremental lifetime cancer risks (ILCRs) of PAH exposure for children and adults	Cross-sectional	Urumqi, Xin Jang Uygur	3.1 million	Children and Adult	NA	NA	China	May 2011	City	park areas	Not described	Collection of 28 soils sampling from 5 differen types of locations : park area, roadside area, business/residential areas, rural areas, and industrial areas	yes ? other location vs park areas	ingestion, dermal contact, and inhalation	NA		Indirect	PHAs concentrations	noncarcinogenic and carcinogenic risks by Incremental lifetime cancer risk	Risk of exposure	Carcinogenic risk	NA	NA	NA	PMF model	Incremental lifetime cancer risk values at the 95th percentile due to human exposure to surface soils PAHs in Urumqi were 2.02× 10−6 for children and 2.72×10−5 for adults. The results suggested that the current PAHs levels in soils from Urumqi were pervasive and moderately carcinogenic to children and adults				(+)		Appraisal tool for Cross-Sectional Studies (AXIS)
2018-05-01	MP	Pollution characteristics and risk assessment of human exposure to oral bioaccessibility of heavy metals via urban street dusts from different functional areas in Chengdu, China	Li, Han Han et al.	2017	Science of the Total Environment	43962		primary	(1) to determine and compare the concentrations of the heavy metals (Lead, Zinc, Copper, Nickel, Cadmium and Chromium) in urban street dusts collected from different functional areas in the central city of Chengdu; (2) to identify possible sources of the heavy metals in street dust based on multivariate statistical, and (3) to evaluate the potential health risk based on the oral bioaccessibilitie…	Cross-sectional	Chengduthe, capital of Sichuan province,	urban population of about 15.7million	Children and Adult	NA	NA	China	October 2014 and October 2015.	City	parks area	Not described	Collection of street dust samples		intake via ingestion, inhalation and dermal contact	NA		Indirect	metal concentrations	noncarcinogenic and carcinogenic risks from exposure metal contaminated	Risk of exposure	Carcinogenic risk	NA	NA	NA	Principal component analysis (PCA) and cluster analysis			no adjustement on other determinants		(+)
2020-04-01	JPR	Polycyclic aromatic hydrocarbons in urban green spaces of Beijing: concentration, spatial distribution and risk assessment	Zhang Juan , Wu Jianzhi, Liu Yan	2016	Environ Monit Assess	43898	DOI 10.1007/s10661-016-5518-6	primary	to determine concentration, spatial distribution,and health risk of 15 PAHs from four types of green space, such as park green space (PGS), roadside green space (RDS), residential green space (RGS), and attached green space (AGS)	Cross-sectional	Beijing, china	urban population of about 21,6 million	Children and Adult	NA	NA	China	Mar. to Apr. 2014	City	park green space (PGS),roadside green space (RDS), residential green space (RGS), and attached green space (AGS, mainly including colleges and hospitals ).	Not described	topsoil samples (0–5 cm)	different green space soils	direct ingestion, dermal contact, and inhalation.	NA		Indirect	PHAs concentrations	noncarcinogenic and carcinogenic risks by Incremental lifetime cancer risk	Risk of exposure	Carcinogenic risk	Age group	R+	potential health risks	Carcinogenic risk					(+)		Appraisal tool for Cross-Sectional Studies (AXIS)

## Sheet: litt map
Représentations des liens entre les effets des espaces verts et les facteurs de risque et de protection contributifs du cancer								R=Risk, P=Protective, NR=No risk, N=not mentioned
	Types of effects of Green Spaces on the direction of cancer (Risk/Protection/No relation)														Factors that can explain the effects (No need to clarify risk or protection)
	Green space effects	Green space effects	Green space effects	Green space effects	Green space effects	Green space effects	Green space effects	Green space effects	Green space effects	Green space effects	Green space effects				Contributive factors	Contributive factors	Contributive factors	Contributive factors	Contributive factors	Contributive factors	Contributive factors	Contributive factors	Contributive factors
Article no.	Stress reduction	impact relaxation and restoration	impact social capital	impact functionning of immune system	ipmact physical activity, improved fitness, reduced obesity	reduced exposure to air pollution	exposure to herbicide and pesticide	excessive exposure to UV radiation	better biological measures	occupationnal exposure	other listed	outdoor activity	sun glasses wearing	Sun-screen application	Exposure of pesticide	Exposure of UV radiation	Exposure of metals	Air pollution	Other pollutants (SOIL/ORGANIC)	Gardening	Walking/being in GS	Seeing GS	Proximity of GS
1	N	N	N	N	P	N	N	R	N	N	N	R	N	P	N	R	N	N	N	N	R	N	N
2	P	p	N	N	P	P	N	N	N	N	N	N	N	N	N	N	N	P	N	N	N	N	N
3	P	N	P	N	P	P	N	N	N	N	MENTAL HEALTH	N	N	N	N	N	N	P	N	N	N	N	N
4	P	P	N	N	P	N	N	N	N	N	N	N	N	N	N	N	N	N	N	N	N	N	N
5	P	P	P	P	P	P	N	N	N	N	N	N	N	N	N	N	N	P	N	N	P	P	N
6	N	N	N	N	N	N	N	N	N	N	N	R	N	N	N	N	R	N	N	N	N	N	N
7	N	N	N	N	N	N	N	N	N	N	N	NR	N	N	N	N	NR	N	N	N	N	N	N
8	N	N	N	N	N	N	N	N	N	N	N	R	N	N	N	N	R	N	N	N	N	N	N
9	N	N	N	N	NR	N	N	N	N	N	N	N	N	N	N	N	N	R	N	N	N	N	N
10	N	N	N	N	N	N	R	N	N	R	N	N	N	N	R	N	N	N	N	R	N	N	N
11	N	N	N	N	N	N	N	N	N	R	N	R	N	P	N	R	N	N	N	N	N	N	N
12	N	N	N	N	N	N	N	N	N	N	N	N	N	N	N	N	N	N	N	N	P	P	N
13	P	P	P	N	P	P	N	N	N	N	BLOOD PRESSURE	N	N	N	N	N	N	P	N	N	N	N	N
14	P	P	P	N	P	P	N	N	N	N	CVS	N	N	N	N	N	N	P	N	N	N	N	N
15	P	N	P	N	NR	NR	N	N	N	N	N	N	N	N	N	N	N	N	N	N	N	N	N
16	N	N	N	N	N	N	N	N	N	N	N	R	N	N	N	N	R	N	N	N	N	N	N
17	N	N	N	N	N	N	N	N	N	N	N	N	N	N	N	N	N	N	N	N	N	N	N
18	N	N	N	N	N	N	N	N	N	N	N	N	N	N	N	N	N	N	N	N	N	N	N
19	N	N	N	N	N	N	N	N	N	N	N	N	N	N	N	N	N	N	R	N	N	N	N
20	P	P	N	N	P	NR	N	N	N	N	N	N	N	N	N	N	N	N	N	N	N	N	N
21	N	N	N	N	N	N	N	N	N	N	N	N	N	N	N	N	NR	N	N	N	N	N	N
22	N	N	N	N	N	N	N	N	N	N	N	N	N	N	N	N	NR	N	N	N	N	N	N
23	N	N	N	N	N	N	N	N	N	N	N	N	N	N	N	N	N	N	N	N	N	N	N
24	N	N	N	N	N	N	N	N	N	N	N	N	N	N	N	N	N	N	N	N	N	N	N
25	N	N	N	N	N	N	N	N	N	N	N	N	N	N	N	N	N	N	N	N	N	N	N
26	N	N	N	N	N	N	N	N	N	N	N	N	N	N	N	N	NR	N	N	N	N	N	N
27	N	N	N	N	N	N	N	N	N	N	N	N	N	N	N	N	NR	N	N	N	N	N	N
28	N	N	N	N	N	N	N	N	N	N	N	N	N	N	N	N	N	N	N	N	N	N	N
29	N	N	N	N	N	N	N	N	N	N	N	N	N	N	N	R	N	N	N	N	N	N	N
30	N	N	N	N	N	N	N	N	N	N	N	N	N	N	N	N	N	N	R	N	N	N	N
31	N	N	N	N	N	N	N	N	N	N	N	N	N	N	N	N	N	N	N	N	N	N	N

## Sheet: Extraction_2019
Article information									Study information									Green spaces						Exposure and effects						Interpretation/Findings					Evaluation
Reviewer	Cross checked	study #	Title	Authors	Year of publication	Journal	Last assessed date	DOI (web links)	Type of reserach (Primary/Secondary)	Objective	Study design	Population	size	mean age	Country Location	Study period	Scope/scale	Green spaces Exposure Type	Intervention / Case details	Control group (if there is) details	How it affects cancer (contributing factor)	Greening interventions on health outcome? +/-	If +, objective and settings	Types of exposure (direct/indirect)	Outcome measures	Cancer outcomes	Direction of exposure (Risk or protective factor)	Types of cancer	Controlling factors	Quantitive	Qualitative	Other links/relations	Limitations	Further suggestions	Evaluation (++,+,-) (https://casp-uk.net/casp-tools-checklists/)
JPR		#1	Neighbourhood green space and the odds of having skin cancer: multilevel evidence of survey data from 267 072 Australians	Thomas Astell-Burt, Xiaoqi Feng, Gregory S Kolt	2014	J Epidemiol Community Health	mai 2019		primary	if people who lived in neighbourhoods with green space were likely to spend more time outdoors and, subsequently,were more likely to report a case of skin cancer.	Cohort	residents of New South Wales sampled from the Medicare Australia database and self-completed a survey	267 000	of 45 years of age and older.	australia			residential area	percentage of green space located within a 1 km catchment area around the residence of each participant.	NA	UV radiation / sun exposure	No green intervention used	NA	direct		prevalence of skin cancer	higher risk of cancer with green space	skin	yes: age, gender, and self-reports of skin tanning and colour, average number of hours per week spent outdoors, Socioeconomic, demo- graphic and cultural characteristics	The odds of having skin cancer were higher among those in greener neighbourhoods	relationship between green space and health is not always positive	can vary to some degree by geographical context
NL		#1	Neighbourhood green space and the odds of having skin cancer: multilevel evidence of survey data from 267 072 Australians	Thomas Astell-Burt, Xiaoqi Feng, Gregory S Kolt	2014	Journal of Epidemiology and Community Health	2019-05-12	10.1136/jech-2013-203043	Primary	whether people who lived in neighbourhoods containing lots of green space were likely to spend more time outdoors and, subsequently, were more likely to report a case of skin cancer.	Cross-sectional	Residents of New South Wales, randomly sampled from the Medicare Australia database	267 000	45 years of age and older.	Australia	2006-2009		Public green spaces near residential area	the percentage of green space located within a 1 km catchment area around the residence of each participant	NA	UV radiation from sun exposure	NA	NA	direct	Reported numbers of melanoma and/or non-melanoma skin cancer, History of medically diagnosed skin cancer	The prevalence of melanoma and non-melanoma skin cancer	Risk (higher risk of cancer with green space)	melanoma and/or non-melanoma skin cancer	age, gender, self-reported differences in susceptibility that are related to skin colour and tanning, behaviour, cultural heritage and socioeconomic background (details in the comment)	"1) The prevalence of melanoma and non-melanoma skin cancer within the sample was 28.5%, substantially higher than that reported by the National Cancer Control Initiative. 2) Elevated odds of having skin cancer among people living in greener neighbourhoods in Australia. 3) The relationship between green space and health is not always positive"		likely to vary to some degree by geographical context.	Self-reported variables, no specification on the type of outdoor environments	Longitudinal studies to investigate the mediating role of other possible variables such as indoor versus outdoor occupations and duration of residence within a neighbourhood.	++
NL		#2	"Associations between Green Space and Health in English Cities: An Ecological, Cross-Sectional Study"	Honor Bixby, Susan Hodgson, Léa Fortunato, Anna Hansell, Daniela Fecht	2015	PLOS one	2019-05-13	10.1371/journal.pone.0119495	Primary	"To assess 1) the association between green space with physiological and psychological health, and 2) whether these associations between health and green space are transferable to a larger scale, with English cities as the unit of analysis."	Cross-sectional	50 cities in England with a summed population of >100,000 according to the Office for National Statistics (ONS) except London. (approximately 11 million people)	149,369 deaths (94,368 for males and 55,001 for females)	aged 15–64	England	1st Jan 2002-31st Dec 2009	approximately 22% of the population of England	objective measure of green space in cities	as classified in the Land Cover Map 2007, which includes woodland, agricultural land, grassland and other natural vegetated land, without discriminating based on quality and accessibility.	NA	NA	NA	NA	Direct	1) all registered deaths from all and specific causes between 1st Jan 2002 and 31st Dec 2009, 2) Specific causes of death by CVD, lung cancer(as a ‘control’ health outcome) and suicide	observed number of deaths from lung cancer	NA (no directional effect was detected in this study)	Lung cancer	"Adjustment for age, income deprivation and air pollution. Income deprivation and air pollution as potential confounders"	1) At the city level the risk of death from all causes and a priori selected causes, did not significantly differ between the greenest and least green cities. The association is not observed at the city level			Not able to consider the impact of green space type or green space quality	To consider the green space measure used, in particular how local green space exposure is defined	++
NL		#3	Exposure to Greenness and Mortality in a Nationwide Prospective Cohort Study of Women	Peter James, Jaime E. Hart, Rachel F. Banay and Francine Laden	2016	volume 124, number 9, Environmental Health Perspectives	2019-05-13	http://dx.doi.org/10.1289/ehp.1510363.	Primary	to examine the prospective association between residential greenness and mortality.	Prospective cohort	Female registered nurses in The Nurses’ Health Study in 2000-2008	108,630 women and observed 8,604 deaths between 2000 and 2008	NA	US	2000-2008	Nationwide	Cumulative average time-varying seasonal greenness surrounding each participant’s address	250-m radius as a measure of greenness directly accessible outside each home, and 1,250-m radius as a measure of greenness within a 10- to 15-min walk. Measured by using satellite imagery {Normalized Difference Vegetation Index (NDVI)}	NA	reduces air pollu- tion exposure and increases physical activity	NA	NA	Direct	1) death from all nonaccidental causes 2) Secondary cause–specific analyses: infectious and parasitic diseases, cancer, diabetes, neurodegenerative disease, coronary heart disease, stroke, respiratory diseases, kidney disease and all other causes)	cancer-specific mortality in the Nurses’ Health Study	Protection (13% lower rate of cancer mortality)	Non-specific	Age, race/ethnicity, smoking, and individual- and area-level socioeconomic status. (Details in the comment)	"Those living in the highest quintile of cumulative average greenness in the 250-m area around their home had a 12% lower rate of mortality than those in the lowest quintile. Results were consistent for the 1,250-m radius. "	Larger health benefit of chronic exposure to greenness.		1) NDVI does not measure the quality of greenness. 2) limited power to assess variation by region and by urban/rural differences 3 > 90% were White non- Hispanic, and all were female nurses.		++
NL		#4	Green cities and health: a question of scale?	Elizabeth A Richardson, Richard Mitchell, Terry Hartig, Sjerp de Vries, Thomas Astell-Burt, Howard Frumkin	2012	Journal of Epidemiology and Community Health	2019-05-13	10.1136/jech.2011.137240	Primary	To examine whether a relationship between green space coverage and selected mortality rates exists at the city level in the USA.	Cross-sectional	Combined population in 49 largest US cities	43 million	NA	US	2004	Nationwide	Green space coverage within each city.	National Land Cover Database for 2001 - included parks, lawns, golf courses, woodlands, wetlands and other vegetated areas.	NA	For lung cancer, it is not expected to be related to green space but that would show association with other potential confounders	NA	NA	Indirect	1) age-standardised rates of mortality for the year 2004, 2) Four leading causes of death were selected for analysis: heart disease, diabetes, lung cancer and motor vehicle fatalities, as well as total (all-cause) mortality.	Lung cancer motality	NA (no significant independent relationships between city greenness and cancer-specific mortality.)	Lung cancer	Socioeco- nomic characteristics of cities (median household income, per cent non-Hispanic white population) average concentrations of the air pollutant PM10, proportion of households without an automobile, and the Sprawl Index (concentration of housing and population, integration of homes with activities of daily life, the presence of economic and social centres and the connectedness of street ne…	Positive relationship between green space and all-cause mortality (significant after exclusion of outliers) Each percentage point increase in city greenness was associated with an additional 6.1 male and 3.5 female deaths per 100 000 population from all causes.	In the USA, greener cities are more sprawling cities. The negative effects of sprawl (automobile dependency, physically dispersed communities and more residential social stratification) may eclipse any positive effects of green space		lacked specification of the type of space and the nature of the contact between it and the user population, 2) 3-5 year timeline gap between mortality data and independent variables		++
NL		#5	Residential green spaces and mortality: A systematic review	Mireia Gascon, Margarita Triguero-Mas, David Martínez, Payam Dadvand, David Rojas-Rueda, Antoni Plasència, Mark J. Nieuwenhuijsen	2015	Environment International	2019-05-14	http://dx.doi.org/10.1016/j.envint.2015.10.013	Secondary	1) systematically review the available evidence on the association between long-term exposure to residential green and blue spaces and mortality in adults, and make recommendations for further research 2) to explore the magnitude of and heterogeneity in the risk estimates	Systematic review and meta-analysis	Not reported in one study, Other studies range from 1645 individuals Adults to 43 millions population	NA	All ages	USA, UK, New Zealand, Lithuania, Canada	2014	NA	Surrounding greeness at census area unit (5 and 10km buffer, 50 and 300 m buffers, in 250 m buffer)	By land-cover maps and Normalized Difference Vegetation Index (NDVI)	NA	NA	NA	NA	Indirect	Regarding specific causes of death, 1) Cardiovascular disease (CVD) mortality - eight studies, 2) Lung cancer mortality - four studies, 3) respiratory disease mortality - two studies, 4) intentional self-harm, diabetes, and motor vehicle fatality mortality - all in one study	Lung cancer motality	NA (no benefits are observed)	Lung cancer	indicators of socio-economic status, smoking, air pollution.	no benefits of residential greenness on lung cancer mortality are observed		studies included in the present review that did adjust for air pollution still found beneficial effects of green spaces	Heterogeneity in exposure assessment,	to confirm the results of the current meta-analysis in different locations with different climate, urban and socio-economic characteristics	+
NL		#6	Exposure assessment and risk characterization from trace elements following soil ingestion by children exposed to playgrounds, parks and picnic areas	Mert Guney, Gerald J. Zagury, Nurten Dogan, Turgut T. Onay	2010	Journal of Hazardous Materials	2019-05-14	10.1016/j.jhazmat.2010.06.082	Primary	1) To assess the As, Cr, Cu, Ni, Pb and Zn contamination in soil samples collected from parks, playgrounds and picnic areas, where children’s exposure is especially of concern. 2) To investigate relationships between contamination levels and site properties (type of site, type of recreational structure, main soil properties). 3) To assess the exposure and characterize the risk to children who mig…	Observational/Risk characterisation	24 sites in the city of Istanbul	NA	children 2–6 years old	Turkey	2010	City	playgrounds, parks or picnic areas where children have a high possi- bility to come in contact with nearby soil	Seventeen playgrounds (10 with treated wood, 4 with metal and 3 with plastic structures), 4 parks and 3 picnic areas (all having treated wood structures)	NA	Arsenic uptake when playing in soils from playgrounds, parks or picnic areas	NA	NA	Indirect	Soil metal concentrations, Exposure frequency, Chemical daily intake, Hazard index, Carcinogenic risk from As contaminated soil via ingestion,	probabilistic carcinogenic risk for As uptake	Risk (carcinogenic risk from As-contaminated soil ingestion is high (>1 × 10−6 ) for soil pica behaviour scenario)	Non-specific	NA	1) although the majority of the polluted sites were playgrounds, there is not enough data to conclude that the type of site affects pollution characteristics of the soils. 2) an exposure frequency of 100dyear−1 for picnic areas (assuming access for 2 d wk−1 , 50 wk year−1) revealed a car- cinogenic risk of 9.10 × 10−6 3) Probabilistic carcinogenic risk from As-contaminated soil via ingestion has …			Exposure frequency had a limited effect on risk values.		+
NL		#7	Occurrence of selected trace metals and their oral bioaccessibility in urban soils of kindergartens and parks in Bratislava (Slovak Republic) as evaluated by simple in vitro digestion procedure	Edgar Hiller, Martin Mihaljevičb, Lenka Filovác, Lucia Lachkáa, Ľubomír Jurkoviča, Tatsiana Kulikovaa, Katarína Fajčíkovád, Mária Šimurkováa, Veronika Tatarkováe	2017	Ecotoxicology and Environmental Safety	2019-05-14	http://dx.doi.org/10.1016/j.ecoenv.2017.06.040	Primary	1) to determine the total concentrations of selected trace metals, such as cadmium (Cd), copper (Cu), lead (Pb), mercury (Hg) and zinc (Zn), and their bioaccessibility in urban soils of Bratislava, 2) to assess the non-carcinogenic and carcinogenic health risk to children from the exposure to metals in urban soils.	Observational/ Analytic	Inhabitants in the city of Bratislava, the capital of the Slovak Republic	466000	1–6 years old?	Slovak Republic	NA	City	exposure to metals in public kindergartens and urban parks soils	playgrounds at seventy-eight sites, including fifty-nine public kindergartens and nineteen urban parks	NA	soil ingestion, inhalation of fine soil particles and dermal contact with soil	NA	NA	Indirect	gastric bioaccessible fractions of selected metals in soils of different cities/countries, bioaccessible fractions of metals in playground soils, hazard index and cancer risk values,	calculated non-carcinogenic and carcinogenic health risks	NA (no health risk )	Non-specific	NA	1) The calculated carcinogenic health risk to children was far below the threshold value of 1×10−5, 2) lead through the soil ingestion pathway had the highest contribution to the total carcinogenic risk, accounting for 77.1% of the Risktotal values 3) the presence of metals in urban soils represented no health risk to children according to the calculation of HI and Risk values	The kindergarten and urban park soils were safe with respect to the health of children who are exposed to metals in soils during outdoor activities.		the calculated non-carcinogenic and carcinogenic health risks to children can be underestimated		+
NL		#8	Polycyclic Aromatic Hydrocarbons (PAHs) in Exposed-Lawn Soils from 28 Urban Parks in the Megacity Guangzhou: Occurrence, Sources, and Human Health Implications	Chang-Liang Ke, Yang-Guang Gu, Qi Liu	2017	Environmental Contamination and Toxicology	2019-05-14	10.1007/s00244-017-0397-6	Primary	1) To determine concentration of PAH in the soil of exposed lawns in urban parks in Guangzhou; 2) to explore sources of PAHs; and 3) to assess the health risks posed by PAHs present within the soils.	Observational/ Analytic	Guangzhou (Canton)	population of more than 10 million	NA	China	2014	CIty	Public parks and playgrounds	28 public urban parks, the major recreational areas used by local communities	NA	oral ingestion, dermal absorption, and particulate inhalation of PAH in exposed soils	NA	NA	Indirect	PAH concentrations detected in urban park soils, Incremental lifetime cancer risk (ILCR)	Total cancer risk (TCR)	Risk (Total cancer risk analysis found that 22 parks (accounting for 78.57% total parks) had a potentially high risk ( >1 x 10-4).	Non-specific	NA	TCR values for chil- dren and adults exceeded 1 * 10 to the power -4 in 22 parks (accounting for 78.57% total parks) and in all parks respectively, indicating a potentially high risk					+
NL		#9	Neighborhood influences on recreational physical activity and survival after breast cancer	Theresa H. M. Keegan, Salma Shariff-Marco, Meera Sangaramoorthy, Jocelyn Koo, Andrew Hertz, Clayton W. Schupp, Juan Yang. Esther M. John, Scarlett L. Gomez	2014	Cancer Causes Control	2019-05-15	10.1007/s10552-014-0431-1	Primary	The influence of the social and built environment on physical activity and survival among breast cancer patients.	Case–control	women diagnosed with breast cancer from two population-based studies conducted in the San Francisco Bay Area, cases with a first primary invasive breast cancer	4345	35–79 years, 18–64 years	US	1995–2008, follow-up through 2009.	City	Parks included beaches, recreation areas, and parks	the number of parks with an access point (e.g., vehicular entry point/parking lot or edge of smaller park) within 1,600-m network distance of a participant’s residence. Data from the NavTeq’s NavStreets database	? women who resided in the high SES neighbourhoods with more than 3 parks	associations of social and built environment with recent recreational physical activity	NA	NA	Indirect	overall and breast cancer-specific survival	Survival after diagnosis of breast cancer	Risk (better breast can- cer-specific survival was associated with a lack of parks)	Breast cancer	Personal factors (marital status, education, history of benign breast disease, years since last full-term pregnancy, pre-diagnosis oral contraceptive use, pre-diagnosis menopausal hormone therapy use, pre-diagnosis alcohol intake, pre-diagnosis BMI), tumor characteristics, and treatment	residing in neighborhoods of lower SES, which are more densely populated, or with more parks may be associated with poorer survival. women residing in neighborhoods without parks had better survival, but this association was limited to women living in high-SES neighborhoods.			1) the quality, safety, and type of park are not measured. 2) self-reported, pre- diagnosis recreational physical activity rather than physical activity after diagnosis	Additional research into the specific attributes of parks and other, unmeasured neighborhood factors associ- ated with the number of parks is needed	+
NL		#10	Parkinson’s disease among gardeners exposed to pesticides – a Danish cohort study	Line Kenborg, Christina Funch Lassen, Flemming Lander, Jørgen H Olsen,	2012	Scandinavian Journal of Work, Environment & Health	2019-05-15	10.5271/sjweh.3176	Primary	To examine the risk for Parkinson’s disease in a cohort of Danish gardeners exposed to pesticides.	Cohort	professional male gardeners of the Danish Union of Gardeners	3124	≥35 years	Danmark	1977-2008	Nationwide	greenhouses, nursery gardens, or public parks, gardens and cemeteries	NA	NA	1) directly exposed to pesticides, 2) indirectly exposed by skin contact with newly sprayed plants or by inhalation when working in newly sprayed areas 3) as proxies for smoking among gardeners.	NA	NA	Indirect	1) the incidences of cancers of the lung, larynx and urinary bladder among the gardeners 2) age- and calendar-period-specific incidence rates of those cancers in the general male population 3) Standardized hospitalization rate ratios (SHR) for Parkinson’s disease 4) Standardized incidence rate ratios (SIR) for cancers of the lung, larynx, and urinary bladder	Diagnoses of smoking-related cancers from national registers	NA for lung cancer, Protection for larynx and bladde cancer (due to less smoking)	Lung, larynx and bladder		the risk for lung cancer did not differ from that of the general population. the risk for urinary bladder and larynx cancer was slightly decreased, indicating neutral or slightly reduced smoking frequencies among gardeners					+
NL		#11	Skin cancer preventative behaviors in state park workers: a pilot study	Vinayak K. Nahar, M. Allison Ford, Javier F. Boyas, Robert T. Brodell, Amanda Hutcheson, Robert E. Davis, Kim R. Beason, Martha A. Bass, Rizwana Biviji-Sharma	2014	Environmental Health and Preventive Medicine	2019-05-15	10.1007/s12199-014-0412-8	Primary	To identify skin cancer knowledge, health beliefs, self-efficacy, and sun protection behaviors (SPBs) among state park employees, Also this study identified workplace characteristics of state parks in relation to sun protection	Cross-sectional	employees in a state park system in the Southern region of the US	87 out of 94 completed the survey	45.40 (±12.24) years	US	2012- 2013	State	Parks	NA	NA	Excessive ultraviolet radiation (UVR) exposure	NA	NA	Direct	NA	NA	NA	Skin	NA		Worksite programs and interventions should be developed to increase skin cancer prevention behaviors among state park workers				-
NL		#12	Spiritual Care of Cancer Patients by Integrated Medicine in Urban Green Space: A Pilot Study	Maiko Nakau, Jiro Imanishi, Junichi Imanishi, Satoko Watanabe, Ayumi Imanishi, Takeshi Baba, Kei Hirai, Toshinori Ito, Wataru Chiba, and Yukihiro Morimoto,	2013	EXPLORE	2019-05-15	http://dx.doi.org/10.1016/j.explore.2012.12.002	Primary	to examine effects of integrated medicine on spirituality and associated aspects of cancer patients by conducting forest therapy, horticultural tharapy, yoga meditation, and supportive group therapy in a green environment.	Prospective Observational	Patients with breast or lung cancer, city dwellers who lacked access to green environments in their normal life	22	58.1 (±10.8) years	Japan	2007 - 2008	City Hospital	the Japan World Exposition '70 Commemorative Park (Suita, Osaka Pref, Japan), which is 2.6 km2 and has various environments such as forests, lawns, streams and gardens.	forest therapy, horticultural therapy, yoga meditation and supportive group therapy	NA	NA	NA	NA	Indirect	1) Changes in the Spirituality Assessed by FACIT-Sp (Functional Assess- ment of Chronic Illness Therapy-Spiritual Well-Being Scale) 2) Changes in Health-Related QoL, Assessed by SF-36 (Short-Form 36 Health Survey Questionnaire), and the Cancer-Related Fatigue, Assessed by CFS (Cancer Fatigue Scale), 3) Changes in the Mood State, Assessed by POMS-SF (Profile of Mood States, short form), the State …	NA	Protection (may contribute to the emotional and spiritual well- being of cancer patients)	Non-specific	NA		The use of integrated medicine in urban green space improves spiritual well-being of cancer patients. a potential of beneficial aspect of urban green space, ie spiritual care in cancer patients.				-
NL		#13	The association between green space and cause-specific mortality in urban New Zealand: an ecological analysis of green space utility	Elizabeth Richardson, Jamie Pearce, Richard Mitchell, Peter Day3 and Simon Kingham	2010	BMC public health	2019-05-16	http://www.biomedcentral.com/1471-2458/10/240	Primary	To find out the mechanism(s) by which green space availability may influence mortality outcomes, by contrasting health associations for different types of green space	Observational	Population living in 1009 small urban areas	1546405	adults under 65	New Zealand	1996-2005	Nationwide	natural areas (e.g., parks, beaches, and fields) but excluded aquatic areas (e.g., lakes and the sea)	By using geographical information system (GIS), Usable green space was defined as 'urban parkland/open space', 'beaches', and any non-com- mercial forestry ('indigenous forest', 'deciduous hard- woods', or 'other exotic forest') that was either adjacent to other usable green space or was within 10 m of a road (i.e., accessible). Non-usable green space was defined as all other natural areas, inclu…	NA	NA	NA	NA	Indirect	Individual-level mortality data	Lung cancer motality	NA (no evidence that either total or usable green space availability was related to lung cancer mortality)	Lung cancer	SE status (income, employment, communication, support, transport, qualifications, living space and home ownership) Smoking, Air pollution, population density (persons per hectare)	Elevated Incidence rate ratios (IRRs) were found for the relationship between total green space and lung cancer mortality, but wide confidence intervals rendered the findings non- significant.	Green space quality may be a better predictor of health than quantity	Green space and health relationships are likely to vary on a nation-by-nation basis		Investigation of the national variations	+
NL		#14	Gender differences in relationships between urban green space and health in the United Kingdom	Elizabeth A. Richardson, Richard Mitchell	2010	Social Science & Medicine	2019-05-16	10.1016/j.socscimed.2010.04.015	Primary	1) to develop a UK-wide small area measure of green space coverage; 2) to use it to examine the associations between health and green space coverage; and 3) to determine if there are gender differences in these associations.	Cross-sectional	Population in 6432 urban wards	28.6 million	16-64 years	UK	2001	Nationwide	Green spaces ranged from transport verges and neighbourhood greens, to parks, playing fields and woodlands.	all green spaces larger than 5 m2 (excluding domestic gardens) for each ward in the UK, measured by CORINE (UK-wide coverage but only sensitive to larger spaces) and GLUD (more sensitive to total green space regardless of space size, but only English coverage)	NA	NA	NA	NA	Indirect	Three prevalent health outcomes whose aetiology could be plausibly associated with green space availability: 1) cardiovascular disease mortality, 2) respiratory disease mortality, 3) self-reported ill health	Lung cancer mortality	NA for male (No protective associations were observed between green space and lung cancer mortality) Risk for female (increased rates for females)	Lung cancer	Socioeconomic deprivation (the proportion of the population of an area experiencing income deprivation), Particulate matter with a diameter <10 mm (PM10) for the effects of air pollution, Smoking	Male lung cancer mortality was not significantly associated with urban green space For women, significantly elevated ung cancer mortality rates were observed at intermediate levels of urban green space. But it became non- significant on adjustment for smoking	Health benefit of green space for men might be related to quantity, while it might be related to green spaces' quality for women.		Green space coverage is not necessarily equivalent to accessibility or actual use by residents.		++
NL		#15	Residential greenness and risk of prostate cancer: A case-control study in Montreal, Canada	Claire Demoury, Benoît Thierry, Hugues Richard, Brittany Sigler, Yan Kestens, Marie-Elise Parent	2017	Environment International	2019-05-16	http://dx.doi.org/10.1016/j.envint.2016.10.024	Primary	To assess whether residential greenness was associated with PCa incidence at the time of diagnosis or recruitment, as well as about a decade earlier to take into account a potential latency period	Case–control	Newly diagnosed cases with primary Prostate Ca from The Prostate Cancer & Environment Study in Montreal, Canada	3927 (1933 cases, 1994 controls)	<76 years	Canada	2005–2009	State	Greenness measured within home buffers of 150 m, 300 m, 500 m and 1000 m	the normalized difference vegetation index (NDVI) around the home	1994 controls, men recently screened for prostate cancer (by PSA and/or digital rectal examination (DRE)) within the 2 years preceding the index date	Increased physical activity, lower odds of being overweight or obese, and lower expo- sure to air pollution may influence Prostate Ca risk	NA	NA	Direct	Increase of the NDVIa at the time of diagnosis/recruitment	Prostate cancer risk	Protective (Men living in greener areas had lower risks of prostate cancer)	Prostate cancer	age, individual characteristics (age, ancestry, first-degree family history of PCa, education, reported family income, marital status, smoking, alcohol consumption, dietary habits, and a history of diabetes ), individual and ecological characteristics (neighborhood material and social deprivation), body mass index (BMI), physical activity and Exposure to nitrogen dioxide (N02)	Decreased risks of PCa among men living in areas with higher levels of greenness				to establish how risk of cancer interacts with local greenness	++
NL		#16	Bioaccessibility, sources and health risk assessment of trace metals in urban park dust in Nanjing, Southeast China	Jinhua Wang, Shiwei Li, Xinyi Cui, Huiming Li, Xin Qian, Cheng Wang, Yixuan Sun	2016	Ecotoxicology and Environmental Safety	2019-05-16	http://dx.doi.org/10.1016/j.ecoenv.2016.02.020	Primary	1) To determine the concentrations, spatial variabilities, and bioaccessibilities of As, Cd, Cr, Co, Cu, Mn, Ni, Pb, V, and Zn in urban parks dust samples; 2) to characterize the non-cancer and cancer risks through exposure to urban park dust by three exposure pathways taking the bioaccessibilities of elements, 3) identify the main sources of trace metals present in urban park dust using PCA and …	Observational/ Analytic	Nanjing in southeastern China	8.19 million	NA	China	2014	City	15 parks in the center of Nanjing	A total of 60 dust samples were collected. Each urban park dust sample was collected by sweeping roofs, corners of landscape buildings, windowsills, steps and pavements with a clean brush.	NA	direct ingestion, inhala- tion through the mouth and nose, and dermal contact of each exposure	NA	NA	Direct	The lifetime average daily doses (LADDs) of the carcinogens As, Cd, Co, Cr, and Ni were used to assess cancer risk for each exposure, The Hazard Quotients, Hazard Indexs, Risks, and Total carcinogenic Risks	Carcinogenic risk	NA (carcinogenic risks posed by trace metals in urban park dust samples were found to be within acceptable ranges, so serious health impacts were unlikely to be caused)	Non-specific		For carcinogenic effects, all Risks were within or below the acceptable threshold range (10*-6 - 10*-4) The carcinogenic risk for As was high (9.21E-06), and was followed by Cr (2.84E-07)					+
NL		#17	Young park users’ attitudes and behaviour to sun protection	Trudy Hedges and Angela Scriven	2010	Global Health Promotion	2019-05-16	10.1177/1757975910383928	Primary	To study the attitudes and sun protection behaviour of young adults and of the sun protec- tion measures used by people using city parks	Observational	People with Caucasian skin color and age between18-28, within the tw park boundaries in London	100	18-28	UK	2006	City	two London parks		NA	Exposure of sunlight	NA	NA	Direct			NA (not specifically mention about relationship between skin cancer and parks)	Skin	NA		Combating the rise in skin cancer would be best directed towards reducing the barriers to using sun protection methods				-
NL		#18	Health, healing and recovery: Therapeutic landscapes and the everyday lives of breast cancer survivors	Jennifer English, Kathi Wilson, Sue Keller-Olaman	2008	Social Science & Medicine	2019-05-16	10.1016/j.socscimed.2008.03.043	Primary	1) to examine the role of everyday and extraordinary landscapes in shaping the health and healing experiences of breast cancer survivors, 2) To contribute to existing work on therapeutic landscapes in two ways: to explicitly focus on individuals recovering from a serious illness, to examine the importance of everyday environments of healing	Qualitative	Women in the Greater Toronto Area at various stages of breast cancer recovery, 4 recently treated for cancer (i.e., within a few months prior to the interview), 7 individuals who were diagnosed and treated more than one year before the interview, 1 who have been treated after a second diagnosis, and 2 awaiting diagnosis of a possible cancer recurrence.	14	5 (30-49), 7(50-59), 2 (>65)	Canada		City	By definition, parks, open fields, and street trees, views of trees from a window, potted plants, and backyard gardens.	NA	NA	calming and inspiring characteristics of different aspects of nature	NA	NA	Indirect			Protection	Breast cancer	NA		The therapeutic qualities of nature located outside the realm of day-to-day life can positively contribute to psychological well-being. Therapeutic landscapes within nature can occur within everyday (e.g., backyard, parks, greenspace)				-
NL		#19	Levels, Distribution, and Health Risk of Phthalate Esters in Urban Soils of Beijing, China	Xinghui Xia, Lingyan Yang, Qingwei Bu and Ruimin Liu	2011	Journal of Environmental Quality	2019-05-16	10.2134/jeq2011.0032	Primary	to reveal the distribution characteristics of PAEs, including dimethyl phthalate (DMP), diethyl phthalate (DEP), DBP, DEHP, and di-n-octyl phthalate (DOP), in urban soils of Beijing, the capital of China	Observational/ Analytic	Residents in Beijing	77 samples		China		City	Large public green space and classical garden	The primary six different land uses are residential area, business area, large public green space, classical garden, culture and educational area, and roadside area. Out of them, large public green space, contains trees, grass, and flowers are planted for people’s enjoyment; and classical garden includes old and prominent trees and buildings, as well as abundant vegetation planted for pleasure.	NA	Inhalation pathway, dermal contact and direct ingestion of PAEs in the soil of green spaces	NA	NA	Indirect	the average daily dose rate, the exposure dose, fraction dermal uptake from soil, exposure duration, and organic carbon fraction in upper soil zone	Cancer risk	Risk	Non-specific	ambient air, groundwater, plant leaves, plant leaf surfaces, root-zone soil, vadose zone soil below the root zone, surface water, and sedi- ments	Cancer risks principally came from dermal uptake and inhalation exposure pathways. Little cancer risk came from ingestion intake.	Health risk would depend on the different types of PAEs and human exposure factors. To reduce health risk to local residents by protecting residents from direct dermal exposure to and inhalation of the soil pollutants.				+
NL		#20	Residential proximity to green spaces and breast cancer risk: The multicase- T control study in Spain (MCC-Spain)	Cristina O'Callaghan-Gordo, Manolis Kogevinas, Marta Cirach, Gemma Castaño-Vinyals, Nuria Aragonés, Josu Delfrade, Tania Fernández-Villa, Pilar Amiano, Trinidad Dierssen-Sotos, Adonina Tardon, Rocio Capelo, Rosana Peiró-Perez, Víctor Moreno, Aina Roca-Barceló, Beatriz Perez-Gomez, Juana Vidan, Antonio José Molina, Madalen Oribe, Esther Gràcia-Lavedan, Ana Espinosa, Antònia Valentin, Mari…	2018	International Journal of Hygiene and Environmental Health	2019-05-16	https://doi.org/10.1016/j.ijheh.2018.07.014	Primary	To investigate the associations between presence of urban green areas, presence of agricultural areas and surrounding greenness and risk of breast cancer, and to assess whether these associations are mediated by physical activity and/or air pollution levels	Case–control	residence in the catchment area of the participating hospitals for at least 6 months prior to diagnosis (cases) or recruitment (controls), with incident histological confirmed diagnosis of cancer. Catchment areas include Asturias, Barcelona, Cantabria, Girona, Guipuzcoa, Huelva, León, Madrid, Navarra and Valencia.	1129 breast cancer cases	20 and 85 years old	Spain	2008-2013	Provinces	Around each participant's address of residence: Public green areas, gardens, zoos, parks, forests, tree canopy.	Green spaces are calculated by using geographic information systems (GIS; Geospatial Modelling Environment) and ESRI ArcMap. Also nested buffers (rather than overlapping buffers) at 100m of the residence, between 100m and 300 m of the residence, and between 300 m and 500 m of the residence. Greeness is measured by using the Normalized Difference Vegetation Index	1619 controls with no history of breast cancer	increased levels of physical activity, lower levels of air pollution,	NA	NA	Direct	presence of urban green areas, presence of agricultural areas, and surrounding greenness in 300 m buffer around the current residence	Risk of breast cancer	Protection (Living close to urban green areas was a protective factor for breast cancer)	Breast cancer	age, socio-economic status at individual and at area level, education, and number of children, menopausal status, family history of breast cancer of first degree relatives, degree of urbanization, and individual socio- economic status	Risk of breast cancer was reduced among participants who had urban green areas within 300 m from the residence compared to those with no urban green areas.		Presence of agricultural areas and surrounding greenness were associated with increased risk of breast cancer		Mental health and stress restoration could be potential mediators	++
NL		#21	Assessment of phytotoxicity, environmental and health risks of historical urban park soils	Martin Brtnický, Va_x0019_clav Pecina, Jan Hladký, Maja Radziemska, Zuzana Koudelkova, Martin Klima_x0019_nek, Luka_x0019_s Richtera, Dana Adamcova, Jakub Elbl, Michaela Vasinova Galiova, Ludmila Bala kova, Jindrich Kynický, Vendula Smolíkova, Jakub Houska, Magdalena Daria Vaverkova	2018	Chemosphere	2019-05-24	https://doi.org/10.1016/j.chemosphere.2018.12.188	Primary	1) to determine the content of Zn, Cd, Cu and Pb in the soil samples, 2) to identify spatial distribution of these ele- ments, 3) to calculate the indices assessing the level of contami- nation and health risks 4) to identify the phytotoxic effect (i.e. seed germination) of the soil samples and to verify the use of background samples for phytotoxicity analyses instead of reference OECD soil appli…	Observational/ Analytic	Population living and working in the city of Brno	more than 370,000		Czech Republic		City	Park Luzanky	the park area is mainly composed of lawns with numerous native and exotic trees. The park is in the immediate proximity of the roads with very dense traffic.	NA	the direct contact with heavy metals from the soil.	NA	NA	Indirect	Enrichment Factor (EF), Geoaccumulation Index (Igeo), Nemerow Pollution Index, Hazard Index (HI) and Carcinogenic Risk (CR)	Carcinogenic risk	NA (no health risk )	Non-specific	NA	carcinogenic risk of heavy metals (Pb and Cd) due to soil exposure can be acceptable in the urban Park Luzanky,			environmental factors and thus microbial activity may be limited in the context of this study located in the city park.		+
NL		#22	Bioaccessibilities and health implications of heavy metals in exposed-lawn soils from 28 urban parks in the megacity Guangzhou inferred from an in vitro physiologically-based extraction test	Yang-Guang Gua, Yan-Peng Gao	2017	Ecotoxicology and Environmental Safety	2019-05-24	https://doi.org/10.1016/j.ecoenv.2017.11.039	Primary	1) to evaluate the oral bioaccessibilities of common metal contaminants (Cd, Pb, Cr, Ni, Cu, Zn, Fe and Mn) in urban soils using Physiologically-based extraction test-PBET; and (2) to characterize the carcinogenic and non-carcinogenic health risks associated with contaminated soil exposure.	Observational/ Analytic	Population in the city of Guangzhou	over 12 million		China		City	Parks	from 28 public parks in the central urban area of Guangzhou city	NA	ingestion, inhalation, and dermal contact.	NA	NA	Indirect	total metal concentration in urban park soils, daily metal intake, total concentrations and percentage bioaccessibility of heavy metals, carcinogenic risk (CR) and non-carcinogenic risk (hazard quotients; HQ)	Carcinogenic risk	NA (carcinogenic risks of Pb and Cr for both children and adults in all parks were lower than safe level, 1 × 10*-4)	Non-specific	NA	Carcinogenic risks of Pb and Cr from soils of urban parks in Guangzhou city were acceptable.					+
NL		#23	Cesium-137 Contaminated Roads and Health Problems in Residents: an Epidemiological Investigation in Seoul, 2011	Mina Ha , Young-Su Ju, Won Jin Lee, Seung-sik Hwang , Sang-Chul Yoo , Kyung-Hwa Choi, Eunae Burm , Jieon Lee, Yun-Keun Lee , and Sanghyuk Im	2018	Journal of Korean Medical Science	2019-05-24	https://doi.org/10.3346/jkms.2018.33.e58	Primary	1) to assess the dose of radiation exposure in each individual who participated in the study, 2) to determine and compare cancer incidence in both the study region where the contaminated roads were included and neighboring regions	Observational/ Analytic	residents of Wolgye 2-dong in Seoul	31,053 registered residents and 12,428 households		South Korea	2011	City	Not related to green spaces																	-
NL		#24	Elucidating the urban levels, sources and health risks of polycyclic aromatic hydrocarbons (PAHs) in Pakistan: Implications for changing energy demand	Naima Hamid, Jabir Hussain Syed, Muhammad Junaid, Adeel Mahmood, Jun Li, Gan Zhang, Riffat Naseem Malik	2017	Science of the Total Environment	2019-05-24	https://doi.org/10.1016/j.scitotenv.2017.11.080	Primary	to determine the spatial profiles of fugitive PAHs in the indoor and out- door environment of Islamabad and Rawalpindi along with the identification of potential emission sources and the probable impact of changing fuel patterns on PAHs emissions	Observational/ Analytic	residents of Rawalpindi and Islamabad			Pakistan		City	Not related to green spaces																	-
NL		#25	Exposure to commonly-used phthalates and the associated health risks in indoor environment of urban China	Zhongming Bu, Daniel Mmereki, Jiahui Wang, Cong Dong	2018	Science of the Total Environment	2019-05-24	https://doi.org/10.1016/j.scitotenv.2018.12.260	Secondary	To summarize the recent measurements of five commonly-used phthalates in indoor environment in urban China and documented their distributions	Systematic review and meta-analysis	20 measurements in multiple microenvironments from 14 cities			China	2012-2016	Nationwide	Not related to green spaces							Cumulative Tolerable Daily Intake										-
NL		#26	Fractionation, Bioaccessibility, and Risk Assessment of Heavy Metals in the Soil of an Urban Recreational Area Amended with Composted Sewage Sludge	Kai Yang, Tao Zhang, Yanqiu Shao, Chao Tian, Stephen R. Cattle, Ying Zhu, and Jinjuan Song	2018	International Journal of Environmental Research and Public Health	2019-05-24	doi:10.3390/ijerph15040613	Primary	1) investigate the effect of composted sewage sludge (CSS) addition on heavy metal accumulation, fractionation, and bioaccessibility as well as physicochemical properties in the soil of an urban recreational area; 2) explore the correlation between heavy metal fractionation and bioaccessibility in the amended soil and related influencing factors; and 3) estimate the environmental and health risks…	Observational/ Analytic	Shandong Academy of Sciences in Jinan			China			Typical recreational garden	approximately 0.35 ha	NA	hand-to-mouth activity	NA	NA	Indirect	Chronic daily intake, Hazard quotient, Carcinogenic risk	Carcinogenic risk	NA (the carcinogenic risk of Cr in the amended soil can be acceptable)	Non-specific	heavy metal bioaccessibility and total concentration, residual fraction, and physicochemical properties in the control and amended soil	The addition of composted sewage sludge (CSS) at a rate of 25% resulted in a large increase in the carcinogenic risk levels of Cr for children and adults by approximately 12 times, compared with the control. Both carcinogenic risk levels for adults and children of Cr were below the acceptable limit (=1 × 10−4)	In green areas of cities amended with biosolids, it is of great importance to know the mobility and bioaccessibility of heavy metals in the amended soil.				+
NL		#27	Health risk evaluation of heavy metals in green land soils from urban parks in Urumqi, northwest China	Zhang Zhaoyong, Yang Xiaodong, Zibibula Simay & Anwar Mohammed	2017	Environmental Science and Pollution Research	2019-05-24	https://doi.org/10.1007/s11356-017-0737-0	Primary	To sample and test soil nutrient content, particle size distribution characteristics, method of exposure, and the non-carcinogenic and carcinogenic risks of ten heavy metals obtained from the green land soils of 15 urban parks in Urumqi	Observational/ Analytic	Population in Urumqi, a city of northwest China	3.55 million		China	2016	City	urban parks	15 main parks located in Urumqi, with areas rang- ing from 15 to 35 km2	NA	contact with heavy metal soil contamination, whether through skin contact, respiration, or hand-mouth ingestion	NA	NA	Indirect	average daily exposure of hand-mouth intake/through respiration/through skin contact (mg/ (kg day), Referencedose(RfD) for non-carcinogenic metals and slope factors (SF) for carcinogens metals	Carcinogenic risk	NA (these three heavy metals, Ni, Cr, and Cd, posed no potential carcinogenic risk.)	Non-specific	Concentration of heavy metals, Exposure frequency, Exposed fixed number of year, Average exposure time,Average weight, Consumption rate of soil, Respiratory rate, Particulate emission factor, Skin adhesion degrees, Exposed skin area, Skin factor	The daily exposure amounts of the ten tested heavy metals were higher for children than adults. In the green land soil, the heavy metals Ni, Cr, and Cd had no potential carcinogenic risk. There is the largest carcinogenic risk through respiration exposure.					+
NL		#28	Results of a Randomized Trial on an Intervention Promoting Adoption of Occupational Sun Protection Policies	David B. Buller, Barbara J. Walkosz, Mary Klein Buller, MA1, Allan Wallis, Peter A. Andersen, Michael D. Scott, Rachel Eye, Xia Liu, and Gary Cutter	2018	American Journal of Health Promotion	2019-05-24	DOI: 10.1177/0890117117704531	Primary	To evaluate an intervention promoting adoption of occupational sun protection policies by employers in a randomized trial.	Randomised control	employees who worked outdoors in at least one of the following service areas—public works, public safety, and parks and recreation in local government organizations in Colorado	Ninety-eight local government organizations		USA	2010-2013	State	Not related to green spaces																	-
NL		#29	Shade Sails and Passive Recreation in Public Parks of Melbourne and Denver: A Randomized Intervention	David B. Buller, Dallas R. English, Mary Klein Buller, Jody Simmons, James A. Chamberlain, Melanie Wakefield, and Suzanne Dobbinson	2017	American Journal of Public Health	2019-05-24	10.2105/AJPH.2017.304071	Primary	To test whether shade sails will increase the use of passive recreation areas (PRAs).	Randomised control	4 municipalities in the Melbourne area and Denver		36.6 ± 4.4	Australia, USA	2010-2014	City	Not directly related to green spaces.	144 public parks with passive recreation areas		Skin exposure to sunlight			Direct	Mean Probability of Use of Study Passive Recreation Areas			Skin cancer	socioeconomic index for areas score for Melbourne and annual income for Denver,		Purpose-built shade may increase use of parks while providing effective and sustainable ways to reduce UV exposure of community populations.				+
NL		#30	The spatio-temporal distribution and risk factors of thyroid cancer during rapid urbanization–A case study in China	Xufeng Fei, Wanzhen Chen, Shuqing Zhang, Qingmin Liu, Zhonghao Zhang, Qing Pei	2018	Science of the Total Environment	2019-05-24	https://doi.org/10.1016/j.scitotenv.2018.02.339	Primary	(1) to explore the composite spatiotem- poral pattern of TC incidence in HZ between 2008 and 2012 using spatial scan statistics; and (2) to investigate relevant environmental risk factors of TC through the GWR model.	Cross-sectional	Tyhroid cancer cases in Hangzhou	7147 new thyriod cancer cases		China	2008–2012	City	Forest area in township level	the percentage of each land use type (built-up area, forest, and farmland) was calculated at the township level. In recent decades	NA	NA	NA	NA	Indirect	crude incidence rate, the age standardized TC incidence rate, Percentage of forest area (%)	5-year incidence rate of thyroid cancer	Protective (significantly negative correlation with the TC risk)	Thyriod	Environmental factors such as Waste water, Chemical oxygen demand, Standard deviation of slope Percentage of forest area (%), Percentage of building area (%), Percentage of farmland area (%), Distance to main road, Distance to hospital.	The percentage of forest area, had a significantly negative correlation with female and male TC incidence			There is a lack of personal information about BMI, smoking and alcohol intake. They did not control for any covariates in the regression		++
NL		#31	Use of Monte Carlo analysis in a risk-based prioritization of toxic constituents in house dust	Gary L. Ginsberg⁎, Giuliana Belleggia	2017	Environment International	2019-05-24	http://dx.doi.org/10.1016/j.envint.2017.06.009	Secondary	To provide a risk-based prioritization of house dust (HD) contaminants, focusing on the most recent data available from the United States and Canada	Systematic review and meta-analysis				United States and Canada			Not directly related to green spaces																	-
